# Supplementary material for: Gut Microbiota Profile and the Impact of Probiotic Supplementation in Competitive Cyclists: A Scoping Review
Source: Nutrients. 2026 Mar 20;18(6):991. doi: 10.3390/nu18060991 (PMC13029010; doi:10.3390/nu18060991)
Supplement: Supplementary file 1 [file nutrients-18-00991-s001.zip]

Archive with 1 entries (1 files):
- nutrients-4189494-supplementary.pdf
